# Supplementary material for: Identification and Functional Analysis of PANoptosis‐Associated Genes in the Progression From Sepsis to ARDS
Source: Immun Inflamm Dis. 2025 Jan 24;13(1):e70136. doi: 10.1002/iid3.70136 (PMC11760491; doi:10.1002/iid3.70136)
Supplement: Supplementary file 1 — Supporting information. [file IID3-13-e70136-s002.txt]

PANotosis-related genes		ARDS-related genes
BCL2		PHYH
CASP3		PEX7
CASP8		SFTPB
BAX		TRIM23
FAS		SFTPC
XIAP		ADI1
TP53		ELANE
CFLAR		CXCL8
TNFSF10		ANGPT2
CASP9		HIF1AN
AIFM1		SFTPD
FASLG		IL6
BCL2L1		PI3
MCL1		PPP1R8
CYCS		IL1B
CASP10		TNF
BIRC5		PLG
CASP7		THBD
PARP1		CSF3
TNFRSF10B		PLA2G7
TNF		ACE2
BCL2L11		SCGB1A1
MAPK8		HBG2
CASP2		TF
AKT1		SLPI
CASP6		F5
CASP1		SELE
NAIP		ACE
DIABLO		IL10
BIRC2		ANGPT1
BID		PPBP
TNFRSF10A		FGF7
BOK		MIF
PAWR		ABCA3
BIRC3		FIG4
MAPK1		SRD5A2
PRKCD		ANOS1
BAK1		SMCHD1
FADD		BBIP1
CDKN1A		MPO
MAP3K5		HMGB1
SIVA1		PLA2G2A
MAPK14		SELL
RIPK1		CP
STAT3		IL1RN
AIFM3		CRP
ANXA5		IL1R1
BIRC7		CD14
MYC		VEGFA
TNFRSF1A		S100A12
APAF1		ELN
BAD		LBP
AIFM2		FCGR2A
BBC3		CXCL1
MOAP1		PLA2G6
API5		NOS2
CASP4		ALOX5
AATK		ITGAM
CCAR2		CR1
MDM2		CAT
PEA15		SELP
CCAR1		TMPRSS2
JUN		CCR6
AVEN		SERPINA3
NFKB1		AR
TP53AIP1		EPHX2
KRAS		CTSG
BFAR		PRIM1
AATF		USP18
PERP		STAT1
AEN		ACOX1
TRAF2		ALDH3A2
TNFRSF10C		GNPAT
TNFRSF10D		HSD17B4
NAIF1		SCP2
CIAPIN1		AMACR
TRIAP1		PEX1
E2F1		ABCD3
AREL1		AGPS
PTEN		PEX14
NRAS		PEX2
EGFR		PEX5
TRADD		ABHD12
GZMB		ACAA1
BCL2L2		PEX10
BIK		PEX3
PTGS2		PEX6
TP53BP2		TTPA
CDK1		PEX26
MAPK3		HACL1
CASP5		PEX12
ECSCR		PEX13
MTOR		PEX16
CAAP1		PEX11B
DFFA		DCAF8
CASP14		LUC7L2
BECN1		PEX11A
TGFB1		SACS
CCND1		SLC25A17
RAF1		PHYHIP
TP73		UGT1A1
CDKN2A		AGT
ATM		NFKB1
FOXO3		SERPINE1
DDIAS		ALB
RELA		HSPA5
MAPK10		MMP9
PIK3CG		LTA
HSPA5		TGFB1
ELAPOR1		HSD17B10
VEGFA		NOS3
IGF1R		CXCL10
PYCARD		ATP1A1
DAXX		SETD2
NFKBIA		CUL4B
NOL3		VWF
BLCAP		EDN1
HTRA2		ICAM1
IGF1		F3
SIRT1		HIF1A
HIF1A		CD274
MAPK9		STAT3
NIBAN2		CCL2
TNFSF12		MMP8
TNFRSF25		CXCL5
BCL2L14		GSTM1
CDK2		TRPA1
BCL2L10		XDH
PMAIP1		IL18
CTNNB1		CARMIL1
VDAC1		MAPK1
IL6		IL13
IFNG		GSTP1
NIBAN1		GSTT1
IL2		TNFRSF1B
DFFB		MAPK14
SEPTIN4		IGFBP7
PPARG		EGLN1
CLU		PDCD1
PTK2		TRPV4
XAF1		AKT1
HDAC9		NAMPT
DDIT3		ITLN1
ELAPOR2		EPAS1
TERT		SULT1A3
CDKN1B		IGFBP3
APP		MYC
PIK3CA		NFKB2
ESR1		HADHA
AKT2		HABP2
BCL2A1		LCN1
CSE1L		AHR
HSPB1		RHOA
CD40		ATP1B1
STAT1		BARD1
MAP2K1		NR4A1
CHUK		SERPINA12
ABL1		ADM2
RB1		MYD88
HRK		SQSTM1
CHEK2		IFIH1
NFE2L2		AQP5
CAT		HSPA1A
GSK3B		FER
SRC		JMJD1C
IL1B		EGFR
NGF		UCHL1
BCL2L13		ATP2A2
DAPK1		HSP90AA1
IKBKB		G6PD
SOD1		PRKDC
PCNA		CAD
RIPK3		CPS1
PDCD6		DLD
PPP1R13B		FASN
TRAF1		HSPA8
HMGB1		HSPD1
RNF7		IFNAR2
TXN		MSH2
NIBAN3		SCD
EGF		TUBB
ENDOG		VCP
HRAS		YWHAE
AKT3		ATP1A3
MAP3K1		DDX3X
SOD2		EEF2
MAP2K4		FLNA
PML		GPI
HSP90AA1		HSPA9
PDCD5		MYH9
CCNB1		PGD
ERBB2		VHL
TNFRSF1B		ACLY
HSPA4		ALDH1A1
NR4A1		FLNB
PRKCA		HSP90B1
HMOX1		PRDX6
CCNA2		YWHAZ
IKBKG		ATP5F1A
BRCA1		CLTC
JAK2		HADHB
STK4		PFKP
RIPK2		SHMT2
IL3		TKT
IL10		UQCRC2
CDK4		DYNC1H1
TNFAIP3		KRT17
PRPF8		POLR2A
IFNA1		PSMA6
YWHAB		RTN4
BIRC6		RUVBL1
FOS		SF3B1
THAP1		UGDH
TNFRSF11B		XRCC6
TP63		COPB2
HDAC1		DPM1
IRF1		EIF3A
FAF1		EPRS1
NR3C1		MYOF
PAK2		NOP56
IFI27		NUP107
NOS2		PSMA7
NGFR		PSMC3
YWHAQ		RPN1
KRT18		SLC1A5
PTPA		SLC25A5
PIK3R1		TJP1
CD4		XRCC5
SYVN1		ASPH
NLRP1		DHX9
SMPD1		EIF3F
IGFBP3		FBL
HIPK2		IQGAP1
CXCR4		LRPPRC
ABCB1		MACROH2A1
CDK5		NDUFS2
CXCL8		PSMA4
TNFRSF6B		PSMB5
HSPA1A		PSMC1
CTSD		PSMD2
BNIP3		PTBP1
AR		RPS27A
CDH1		RPS3
PDCD4		SLC3A2
YWHAE		TLN1
THOC1		TRIP12
IL24		UQCRC1
BDNF		CCT2
CHEK1		CCT3
SQSTM1		COPA
IL2RA		KRIT1
LGALS1		LASP1
YWHAZ		MATR3
YAP1		MYO1C
RARA		PABPC1
TNFSF11		PRPF8
PRKCE		PSMA1
FOXO1		PSMC4
SP1		PSMC5
ATR		PSMD12
PDCD6IP		PSMD3
TRAF6		RPS7
CD40LG		SMARCA5
CSNK2A1		SNRNP200
STK17B		TCP1
TNFSF13B		DHX15
DNM1L		DNAJA1
PRKN		OTUB1
EP300		PA2G4
CASP12		RPL23
ATG5		SND1
IRF3		GDI2
PRF1		GTPBP4
DAPK3		HNRNPM
RNF34		PSMC2
PLK1		PSMC6
MADD		PSMD11
CARD16		DDX21
BMP6		FAF2
TIGAR		HNRNPH3
CRADD		ILF3
TRAF3		MYO1B
GSN		NOP2
PTPN13		CSTF1
TLR4		GSPT2
MMP9		NCLN
KDR		NOP58
ERN1		RNF213
BAG1		RSL1D1
EIF2AK2		U2AF2
ACTA2		WDR36
PIM1		BRIX1
NOTCH1		RRP1B
TET2		SART3
SPHK1		SRRM2
FLT3		WDR46
MAP3K7		CCDC86
KIT		DDX27
FGF2		DHX57
H2AX		PDCD11
GDF15		RRP12
IER3		HNRNPUL2
FHIT		IFNB1
STK17A		CD40LG
SHC1		GUSB
MET		DUSP1
NTRK1		HAMP
MAP3K14
PDCD10
GAS2
HGF
BCL2L12
TGM2
CREB1
PIDD1
TOP1
PRKCI
YWHAG
WWOX
IL15
NPM1
YWHAH
CDK6
TNFRSF12A
EIF2S1
CDKN3
BRAF
ITPR1
STK3
BMF
CD27
GADD45A
FGFR3
LGALS3
PRKCB
VIM
TNFSF14
BAG3
EGR1
RPS6KB1
DNAJA3
INS
CXCL12
TNFRSF21
CDC25C
CTSB
IL4
TIA1
ESR2
STK11
PPP2CA
OPA1
SUMO1
IL18
NQO1
GAPDH
PPP1R13L
RARB
THBS1
PRKCZ
RPS3
NOS3
FGFR2
LMNA
ACIN1
TLR2
KITLG
BMP2
LCK
HSPD1
DNASE1L3
BCL10
LMNB1
SLC25A4
STAT5A
BTK
BCAP31
PDCD1
IL5
MKI67
MAPK11
EPO
NFKB2
ICAM1
EZH2
BNIP3L
PRKD1
IFNB1
ATF2
BMP4
PPP1R15A
SLC25A6
YY1
CSF2
HDAC2
ATRAID
CAV1
STK24
CASP8AP2
EIF2AK3
MYCN
SMAD7
KAT5
REL
IRS1
SLC25A5
IL1A
XBP1
CD5L
SPP1
IGF2
FASN
MAP2K7
SPTAN1
PIK3CB
NDRG1
HSPA8
LYN
DPF2
CARD8
NTRK2
C1QBP
MAPT
LTBR
UNC5B
OLR1
RAC1
PSEN1
RASSF1
RNASEL
PDPK1
PTK2B
DAPK2
BCL2L15
CD274
MAP2K6
PTPN11
CSF3
ODC1
RELB
DAP3
CIDEA
PCSK9
BAG4
TRAF5
TIMP1
SATB1
HSP90AB1
TSC2
NLRP3
CD36
ERBB4
MDM4
RBM5
CD47
BAG6
MLKL
NOX4
CAPN1
SFRP1
AURKA
SPHK2
PRKAA1
CIDEC
AXIN1
ACHE
UACA
CDC25A
MALT1
DUSP1
MFN2
PTRH2
MAPK8IP1
ERBB3
ALOX12
MMP2
TGFBR1
TGFA
TYMP
RET
SH3GLB1
PLEKHF1
PIK3R2
TIMP3
SFN
TSPO
CCND3
APEX1
GSK3A
PTPN3
BCL6
IL9
RASGRP1
DUSP19
PAK1
PRKCQ
ATF3
PRKDC
PPARA
RPS6KA1
JAK1
HK2
TRIM27
IL17A
DEDD
CBL
ROCK1
CENPS
IAPP
S100A9
XRCC6
TFAP2A
NOS1
NRG1
PLEKHF2
DNMT1
SMAD2
ATF4
ITGB1
DYNLL1
TNFRSF13B
FCMR
CDK5R1
STPG1
SERPINB5
UNC5A
GORASP1
PINK1
PDGFRB
RHOA
CCL2
APC
SIAH1
EI24
TLR3
VDAC2
APOE
RPS27A
TIAL1
CAPN2
MLH1
SMPD2
DAD1
PRKAB1
PPP2CB
ANXA1
PRKCH
ATF6
LTA
BCR
PPM1D
GSDME
TNFSF13
TMBIM6
GAS6
PRDX1
PHLDA1
STAT5B
GCG
TGFBR2
PLCG1
TAX1BP1
LCN2
TYMS
MEF2A
GIMAP5
HTT
AIMP1
FNIP2
AXL
CDK11B
SMAD4
JUND
HDAC3
TSC1
HAX1
MIF
S100A8
FAIM2
TXN2
MEF2D
NRP1
CTLA4
MAP2K2
AGER
GRB2
RHOB
ING1
UBC
SOCS3
CD44
NUMA1
SKP2
FAIM
P2RX7
MAP2K3
TUG1
SNCA
CXCR3
WT1
PPP2R2B
CSNK2A2
ITGAM
ITGB4
TNFRSF8
PARK7
IGF2R
NFKBIB
NOD1
TPT1
IFIH1
THPO
PHLPP1
SET
HSP90B1
HBEGF
TNFSF15
CREBBP
PRDX2
ZC3H12A
GADD45B
GSTP1
ABCC1
TOP2A
LGALS9
LEP
PSIP1
CD28
ALOX5
IL7
RARS1
PRNP
CENPS-CORT
EIF5A
FYN
PPIA
MAPK13
PPP1CA
HSF1
PTHLH
NR1H2
NUPR1
RACK1
EPHA3
BCL2L2-PABPN1
ID1
PIM3
FGFR1
MAP3K6
HMGCR
PTPRC
PRKCG
SFRP2
ITCH
IKBKE
TGFB2
ETS1
SYK
MPO
FIS1
MYB
TFRC
CCND2
AURKB
KLF10
F2R
CTSG
NTRK3
BMP7
JAK3
PIM2
CELF2
PKM
SOX4
MAVS
GDNF
IL13
SREBF1
PPM1F
LATS2
FGF1
FGF7
IER3IP1
HNRNPA1
EIF4E
TUBB
FOXP3
ASAH2
AHR
MMP1
RALBP1
SIRT3
SH2D1A
RUNX2
DNASE1
DIDO1
NTF3
PDGFRA
CUL1
GZMA
BRCA2
KMT2A
EIF4G2
SMAD3
CSF1
MAX
BEX3
WEE1
ADIPOQ
USP7
PTPN6
FLT1
ACP1
PIK3CD
TNFRSF11A
GLI1
PRKACA
VDR
SPATA4
CXCL10
HUWE1
PROM1
PLSCR1
HBB
PKN1
TWIST1
CAST
TFPT
PIK3C3
MSH2
PRDX5
E2F3
TG
CALR
RXRA
NDUFS4
NOD2
CARD11
DAB2IP
BMI1
TICAM1
PLK3
PHB1
DKK1
BNIP1
TRAF4
MAGED1
TRIM28
KEAP1
HNRNPK
SFRP4
ALK
EPHA2
RNF144B
ELAVL1
NLRC4
FOXM1
PSMC4
CCN2
SFPQ
PSMC6
PECAM1
DNAJB13
VCAM1
DNTT
PTGS1
AREG
PSMB8
IFI6
G6PD
HSPA9
XDH
MECOM
ACTB
TFDP1
ADA
BMX
IRAK1
FGFR4
FN1
THAP3
HTATIP2
TXNIP
GABARAP
MXD1
ELANE
PIN1
GJA1
EDN1
RFFL
CYLD
UGCG
CCN1
PGR
NTN1
CCNE1
SGK1
SAV1
RPS6KA3
TNFRSF9
TIMP2
MEFV
COX5A
SRGN
PSMD10
EAF2
EPOR
RUNX1
RASSF6
PLAUR
TUBA1B
HDAC4
TAF6
PSME3
CTSL
PLSCR3
ABCG2
XRCC5
MGMT
AGAP2
BUB1B
PLA2G6
CAPNS1
CDK11A
RUNX3
CD14
PPARD
ILK
CCR5
PPP3CA
STAT6
PPP2R1A
GSDMD
GNRH1
PIK3R3
DUT
TNFRSF4
PTGES
SMPD3
STUB1
ADM
ALPP
CIDEB
FBXW7
F3
NDRG2
CRP
GH1
CCN4
NCL
HSPB2
CD69
LATS1
PPP3CC
SFRP5
EZR
PSMC5
GFER
FLT4
SERPINF1
KLF11
DCC
KLF6
PLA2G4A
ANGPT2
TSC22D1
XPO1
INPP5D
S100A4
NFATC1
S100B
ITGB2
IL7R
MAPK7
RALA
PDCD2
HDGF
VHL
HDAC6
ITGB3BP
TP53BP1
SHH
IL1R1
MTDH
BCAR1
IDO1
CALM1
SOS1
HMGA2
DAP
SLK
DEDD2
ZFAT
ETS2
KRIT1
PSMC2
PRL
PPP2R5C
MAPK12
CD247
ELK1
TNFAIP8
DNAJA1
CCL5
ATP2A2
APIP
CDIP1
ITGAV
FEM1B
LRBA
EIF4EBP1
UBD
DHCR24
USP10
MMP7
TMBIM4
KAT2B
CRYAB
RAD21
CTNNA1
KPNB1
MYD88
RNF13
CR2
CD19
PLAU
MAPKAPK2
WNT1
CCR7
MAP3K15
CEACAM1
PDK1
NAMPT
GPX1
PSEN2
ANXA2
VEGFC
TP53INP1
KRT8
IL6ST
THAP2
BSG
GAS1
PTTG1
CLN3
TKT
UBE2D1
BARD1
MT-CYB
RAD51
CAMK2G
ING4
SLC2A1
HYOU1
LALBA
FOXA1
ITIH4
DDX5
GSR
GNRH2
FKBP8
UNC5D
MAF
TTF2
SNAI2
RARG
EBAG9
CYP2E1
PDCD7
CDK7
GAB1
TNFRSF13C
KLK3
ARRB2
HSD17B10
GHRL
PHLPP2
SERPINE1
MAGEH1
FOXP2
PPP3CB
PRKAR1A
RPS6KA2
INSR
GPER1
PSMD2
ATP8A1
SEMA3A
PLG
MMP14
JADE1
MYLK
PPM1L
HLA-G
PGF
SELE
AGTR1
CFTR
SRF
CIB1
SOX2
TAT
PPM1A
MUC1
PPARGC1A
HLA-B
HSPA1B
RUVBL2
BCLAF1
NLRP10
SAP18
RTN4
RASSF5
ANGPT1
KLLN
CD8A
PEBP4
ING3
NFKBIE
PARM1
HELLS
TNFRSF17
NUDT6
CLSPN
YBX1
GOLGA2
PPID
EPAS1
RNPS1
SH3KBP1
ADK
OSMR
CNR1
CD70
PEG3
OGG1
NBN
ID3
NDUFA13
SIRT6
RNF41
ITGA6
ACTA1
ZAP70
GRAMD4
TNIP2
NOTCH2
SERPINB9
PTPMT1
PRODH
CCNG1
ARHGDIB
KLF4
SOCS1
UBE2K
DEK
SMN1
GNAS
MCM2
PDGFB
TP53I3
SHISA5
PHLDA2
IFT57
FGF14
CYP1B1
PXN
E2F2
GLRX2
HLA-A
MDC1
IL6R
U2AF1
WWTR1
NRP2
NOTCH3
GZMM
CD80
CEBPA
IVL
HMGB2
HIPK3
ASAH1
CIP2A
ALOX15
PPT1
NFATC2
PSMD4
ITPR3
CHI3L1
CFL1
CANX
SELP
SLC9A1
GAST
ACVR1C
STEAP3
MAP2K5
EEF1A1
BEX2
IL21
GDF2
JUP
PSMD1
RTN3
UHRF1
PEG10
XRCC1
SPATA3
LMTK2
RNF31
PSMC3
PPP5C
OMA1
DRAM1
PTN
TPP2
HLA-DQB1
SOAT1
CDC42
PRTN3
FASTK
SLC25A11
HIPK1
ARNT
CERKL
IRF4
CNR2
EIF4G1
GATA4
SEMA5A
MAD2L1
VCP
STMN1
ALB
PARL
MOB1A
TRPV1
TUBB3
CARD14
FAP
IRS2
HLA-C
UBB
DCK
IRF7
MAP1LC3A
PPP3R1
RPS16
P4HB
NME6
HCK
GADD45G
ERCC2
CDH2
APBB1
ANP32A
COL4A2
KL
PRKG1
NME1
DSG1
EGLN3
ARRB1
HOXA5
PLEKHO1
TNFSF4
LTF
MELK
KLF5
CDK9
UBE3A
PSMD13
SIX1
IL1RN
HDAC7
CALM2
DKK3
AFP
MAP3K2
PRDX6
CYP1A1
PAX3
CTRL
CERK
EIF3F
TAB1
FGF4
RUVBL1
RBX1
DSP
DPP4
NGB
CSRNP3
H1-5
MUC4
ERCC1
TXNRD1
SRSF2
STK26
HSPG2
GLO1
UBE2D3
IGFBP5
IFNA2
TGIF1
MVP
KHDRBS1
SPARC
SETD2
AMBRA1
MAP1LC3B
LRRK2
PSMD9
CDKN2B
RAG1
TRPM2
C1D
ZEB1
RPSA
POLR2B
GDF6
CD38
LDHA
TGFB3
IL11
IL31RA
HMGA1
MMP3
RHBDD3
UXT
BAG5
ADCYAP1
PDP1
KNG1
NPPA
PLD1
MKRN1
PRKACB
TNFRSF18
IFIT2
SOX9
TANK
PSMD3
GAL
SIK2
GDF5
NCAM1
TF
GPT
TRIB3
PAK4
GCLC
UNC5C
TPX2
ULK1
PEBP1
MAP3K11
MAP3K4
PRDX3
TFDP2
MFGE8
BGLAP
RIGI
MITF
SKP1
TOPBP1
H4C16
FCGR3A
SORT1
PTCH1
ID2
TNFSF8
GFAP
HIP1
MRPL41
AKTIP
PAX2
NF2
E2F4
PRKRA
RB1CC1
DDB2
EIF3A
NOP53
MAP4K4
F2RL1
CKS1B
ZBTB17
UCP2
TLR9
GNLY
CTBP1
CTTN
H1-1
PPM1G
MAGT1
RYBP
NME5
UBE2D2
AGT
MAP3K3
DDIT4
PIK3R4
POU5F1
DNMT3A
NME2
CSRNP1
DCAF1
CRIPTO
SMARCA2
NEDD9
DLC1
RIPK1
MLKL
RIPK3
ZBP1
CASP8
TNF
CYLD
MAP3K7
ITPK1
IPMK
CASP6
GSDMD
GSDME
NLRP3
CASP1
CASP4
GSDMB
GSDMC
NLRP1
GSDMA
CASP3
AIM2
IL1B
GZMB
CASP8
CASP5
CARD8
PYCARD
IL18
GZMA
DPP9
ZBP1
APIP
CASP6
TRIM21
NLRC4
DPP8
IFI27
HMGB1
MEFV
DDX3X
NAIP
